# Supplementary material for: Genomic insights into Lactobacillus gasseri and Lactobacillus paragasseri
Source: PeerJ. 2022 Jun 7;10:e13479. doi: 10.7717/peerj.13479 (PMC9186330; doi:10.7717/peerj.13479)
Supplement: Table S2 [file peerj-10-13479-s002.xlsx]

## Sheet: ST2
Supplementary Table 2. Anti-smash results for the L. gasseri and L. paragasseri genome assemblies.
New Classification Species	Accession Number	Strain Name	Type	Most similar known cluster	Similarity*
L. paragasseri	GCA_000143645	JV-V03	RiPP-like	gassericin T	0.88
L. paragasseri	GCA_000143645	JV-V03	thiopeptide	lactocillin	1
L. paragasseri	GCA_000143645	JV-V03	RiPP-like	gassericin-S	1
L. paragasseri	GCA_000406345	K7	RiPP-like	gassericin-T	0.88
L. paragasseri	GCA_000406345	K7	RiPP-like	na	na
L. paragasseri	GCA_000406345	K7	furan	na	na
L. paragasseri	GCA_001063505	497_LGAS	RiPP-like	gassericin-T	1
L. paragasseri	GCA_001063505	497_LGAS	thiopeptide	lactocillin	1
L. paragasseri	GCA_001068345	987_LJOH	RiPP-like	gassericin-T	0.88
L. paragasseri	GCA_001676665	505	RiPP-like	gassericin-T	0.88
L. paragasseri	GCA_001676665	505	RiPP-like	gassericin-S	1
L. paragasseri	GCA_001676665	505	RiPP-like	na	na
L. paragasseri	GCA_002003555	AL5	RiPP-like	gassericin-T	0.88
L. paragasseri	GCA_002007185	AL3	RiPP-like	gassericin-T	0.55
L. paragasseri	GCA_002007185	AL3	RiPP-like	gassericin-S	1
L. paragasseri	GCA_002158885	4M13	RiPP-like	gassericin-T	0.88
L. paragasseri	GCA_002158885	4M13	RiPP-like	gassericin-S	1
L. paragasseri	GCA_002158885	4M13	RiPP-like	na	na
L. gasseri	GCA_002287905	DSM 14869	RiPP-like	gassericin-T	0.55
L. gasseri	GCA_002287905	DSM 14869	furan	na	na
L. paragasseri	GCA_002863455	UMB0099	RiPP-like	gassericin-T	0.88
L. paragasseri	GCA_002863455	UMB0099	RiPP-like	gassericin-S	1
L. paragasseri	GCA_002884735	UMB0056	RiPP-like	gassericin-T	0.55
L. paragasseri	GCA_002884735	UMB0056	RiPP-like	gassericin-S	1
L. paragasseri	GCA_003307255	JCM 1130	RiPP-like	gassericin-T	0.88
L. paragasseri	GCA_003307255	JCM 1130	RiPP-like	gassericin-S	1
L. paragasseri	GCA_003307275	JCM 5343	RiPP-like	gassericin-T	0.88
L. paragasseri	GCA_003307275	JCM 5343	RiPP-like	gassericin-S	1
L. paragasseri	GCA_003307295	JCM 5344	RiPP-like	gassericin-T	0.88
L. paragasseri	GCA_003307295	JCM 5344	RiPP-like	na	na
L. paragasseri	GCA_003307295	JCM 5344	RiPP-like	gassericin-S	1
L. paragasseri	GCA_003307295	JCM 5344	furan	na	na
L. gasseri	GCA_003307315	JCM 1025	RiPP-like	gassericin-T	0.55
L. paragasseri	GCA_003315575	JG141	RiPP-like	gassericin-S	1
L. paragasseri	GCA_003315575	JG141	furan	na	na
L. paragasseri	GCA_003315575	JG141	RiPP-like	gassericin-T	0.88
L. paragasseri	GCA_003315575	JG141	RiPP-like	na	na
L. paragasseri	GCA_003584685	JCM 5343	RiPP-like	gassericin-T	0.88
L. paragasseri	GCA_003584685	JCM 5343	RiPP-like	gassericin-S	1
L. paragasseri	GCA_005886075	JV-V03	RiPP-like	gassericin-T	0.88
L. paragasseri	GCA_005886075	JV-V03	thiopeptide	lactocillin	1
L. paragasseri	GCA_006982025	7135	RiPP-like	gassericin-T	0.55
L. paragasseri	GCA_007785845	UMB6975	furan	na	na
L. paragasseri	GCA_007785845	UMB6975	RiPP-like	na	na
L. paragasseri	GCA_007785845	UMB6975	RiPP-like	gassericin-T	0.88
L. paragasseri	GCA_007785885	UMB1065	RiPP-like	na	na
L. paragasseri	GCA_007785885	UMB1065	RiPP-like	gassericin-T	0.33
L. paragasseri	GCA_007785885	UMB1065	RiPP-like	gassericin-S	1
L. paragasseri	GCA_007785885	UMB1065	RiPP-like	gassericin-T	0.55
L. paragasseri	GCA_007785945	UMB0596	RiPP-like	gassericin-T	0.33
L. paragasseri	GCA_007785945	UMB0596	furan	na	na
L. paragasseri	GCA_007785945	UMB0596	RiPP-like	gassericin-S	1
L. gasseri	GCA_007786065	UMB4205	RiPP-like	na	na
L. gasseri	GCA_007786065	UMB4205	RiPP-like	gassericin-T	0.44
L. paragasseri	GCA_009734365	NCK1347	RiPP-like	gassericin-T	0.77
L. paragasseri	GCA_009857935	Indica1	RiPP-like	gassericin-T	0.55
L. paragasseri	GCA_010092655	Indica	RiPP-like	gassericin-T	0.55
L. paragasseri	GCA_010092655	Indica	RiPP-like	gassericin-S	0.66
L. paragasseri	GCA_013363915	EJL	RiPP-like	gassericin-T	0.88
L. paragasseri	GCA_013363915	EJL	RiPP-like	gassericin-S	1
L. paragasseri	GCA_013363915	EJL	RiPP-like	na	na
L. paragasseri	GCA_014269295	UBLG-36	RiPP-like	gassericin-T	0.77
L. paragasseri	GCA_014269295	UBLG-36	RiPP-like	gassericin-S	1
L. paragasseri	GCA_014269295	UBLG-36	RiPP-like	acidocin B	0.85
L. gasseri	GCA_014654855	BC12	RiPP-like	gassericin-T	0.55
L. gasseri	GCA_015546835	1001285H_161024_C10	LAP,RiPP-like	acidocin B	0.71
L. gasseri	GCA_015546835	1001285H_161024_C10	RiPP-like	gassericin-T	0.55
L. paragasseri	GCA_015550525	1001095IJ_161003_B4	RiPP-like	gassericin-T	0.88
L. paragasseri	GCA_015550525	1001095IJ_161003_B4	RiPP-like	acidocin B	1
L. paragasseri	GCA_015552765	J1101004_170508_E2	RiPP-like	gassericin-T	0.55
L. paragasseri	GCA_015552765	J1101004_170508_E2	RiPP-like	gassericin-S	1
L. paragasseri	GCA_015560405	D6t1_180914_C1	RiPP-like	gassericin-T	0.88
L. paragasseri	GCA_017498665	HL75	RiPP-like	gassericin-T	0.55
L. paragasseri	GCA_017498665	HL75	RiPP-like	gassericin-S	1
L. paragasseri	GCA_017840575	HL70	RiPP-like	gassericin-T	0.88
L. paragasseri	GCA_017840575	HL70	RiPP-like	na	na
L. paragasseri	GCA_017840575	HL70	RiPP-like	gassericin-S	1
L. gasseri	GCA_018366615	L3_129_093G1_dasL3_129_093G1_maxbin2.maxbin.012	RiPP-like	gassericin-T	0.55
L. paragasseri	GCA_018378465	L1_008_092G1_dasL1_008_092G1_metabat.metabat.9	RiPP-like	gassericin-T	0.55
L. paragasseri	GCA_018378465	L1_008_092G1_dasL1_008_092G1_metabat.metabat.9	furan	na	na
L. paragasseri	GCA_018378465	L1_008_092G1_dasL1_008_092G1_metabat.metabat.9	RiPP-like	gassericin-S	1
L. paragasseri	GCA_018389265	FR2	RiPP-like	gassericin-S	1
L. paragasseri	GCA_018389265	FR2	RiPP-like	gassericin-T	0.55
L. paragasseri	GCA_018588245	ADH	RiPP-like	gassericin-S	1
L. paragasseri	GCA_018588245	ADH	RiPP-like	gassericin-T	0.88
L. paragasseri	GCA_018728605	LM19	RiPP-like	gassericin-T	0.88
L. paragasseri	GCA_018728605	LM19	RiPP-like	gassericin-S	1
L. paragasseri	GCA_900636895	NCTC13720	RiPP-like	gassericin-T	0.88
L. paragasseri	GCA_902167745	Lactobacillus_gasseri_SV_Bg7063_mod2	RiPP-like	gassericin-T	0.55
L. paragasseri	GCA_902167745	Lactobacillus_gasseri_SV_Bg7063_mod2	RiPP-like	gassericin-S	1
L. paragasseri	GCA_902386655	MGYG-HGUT-02387	RiPP-like	gassericin-T	0.88
L. paragasseri	GCA_902386655	MGYG-HGUT-02387	RiPP-like	gassericin-S	1
L. paragasseri	GCA_902386655	MGYG-HGUT-02387	RiPP-like	na	na
L. gasseri	GCA_905202505	ERR1430442-bin.1	RiPP-like	gassericin-T	0.55
L. paragasseri	GCA_905213735	SRR413738-bin.18	RiPP-like	gassericin-T	0.88
L. paragasseri	GCA_905213735	SRR413738-bin.18	RiPP-like	na	na
L. paragasseri	GCA_905213735	SRR413738-bin.18	RiPP-like	gassericin-S	1
L. paragasseri	GCA_905371975	SRR9217392-mag-bin.9	RiPP-like	gassericin-T	0.88
*Percentage of genes within the closest known compound that have a significant BLAST hit to genes within the current region
